# Supplementary material for: Bio.Phylo: A unified toolkit for processing, analyzing and visualizing phylogenetic trees in Biopython
Source: BMC Bioinformatics. 2012 Aug 21;13:209. doi: 10.1186/1471-2105-13-209 (PMC3468381; doi:10.1186/1471-2105-13-209)
Supplement: Additional file 1 — Tree rerooting. Example code to read a tree from a file and write copies of the tree rerooted at every internal and external node. The method find_clades produces an iterator over the tree rather than a new list, in order to make more efficient use of memory in general. In this case, because the method root_with_outgroup modifies the tree in-place, which could change the ordering of nodes during traversal, list is used to create an unchanging copy of references to the original nodes in the tree. [file 1471-2105-13-209-S1.py]

from Bio import Phylo
from StringIO import StringIO

example = "(A:4,(B:2,C:3),(D:1,E:2));"

tree = Phylo.read(StringIO(example), "newick")

with open("example-reroots.nwk", "w") as outfile:
    for node in list(tree.find_clades()):
        if node is not tree.root:
            tree.root_with_outgroup(node)
            Phylo.write(tree, outfile, "newick")
